# Supplementary material for: A Nanosized Codelivery System Based on Intracellular Stimuli-Triggered Dual-Drug Release for Multilevel Chemotherapy Amplification in Drug-Resistant Breast Cancer
Source: Pharmaceutics. 2022 Feb 15;14(2):422. doi: 10.3390/pharmaceutics14020422 (PMC8878749; doi:10.3390/pharmaceutics14020422)
Supplement: Supplementary file 1 [file pharmaceutics-14-00422-s001.zip]

Archive with 1 entries (1 files):
- pharmaceutics-1579013-supplementary.pdf
